# Supplementary material for: Identification of Genomic Signatures in Bullmastiff Dogs Using Composite Selection Signals Analysis of 23 Purebred Clades
Source: Animals (Basel). 2023 Mar 24;13(7):1149. doi: 10.3390/ani13071149 (PMC10093657; doi:10.3390/ani13071149)
Supplement: Supplementary file 1 [file animals-13-01149-s001.zip]

Archive with 1 entries (1 files):
- animals-2281639-supplementary.pdf
